# Supplementary material for: Integrating Conformational Dynamics and Perturbation-Based Network Modeling for Mutational Profiling of Binding and Allostery in the SARS-CoV-2 Spike Variant Complexes with Antibodies: Balancing Local and Global Determinants of Mutational Escape Mechanisms
Source: Biomolecules. 2022 Jul 10;12(7):964. doi: 10.3390/biom12070964 (PMC9313167; doi:10.3390/biom12070964)
Supplement: Supplementary file 1 [file biomolecules-12-00964-s001.zip]

Archive with 10 entries (8 files):
- biomolecules-1799882-supplementary/
- biomolecules-1799882-supplementary/SUPPLEMENTARY MATERIALS/
- biomolecules-1799882-supplementary/SUPPLEMENTARY MATERIALS/distance.pyx
- biomolecules-1799882-supplementary/SUPPLEMENTARY MATERIALS/distance_matrix.py
- biomolecules-1799882-supplementary/SUPPLEMENTARY MATERIALS/plot_correlation.py
- biomolecules-1799882-supplementary/SUPPLEMENTARY MATERIALS/plot_distance.py
- biomolecules-1799882-supplementary/SUPPLEMENTARY MATERIALS/plot_rmsd.py
- biomolecules-1799882-supplementary/SUPPLEMENTARY MATERIALS/README.md
- biomolecules-1799882-supplementary/SUPPLEMENTARY MATERIALS/setup.py
- biomolecules-1799882-supplementary/SUPPLEMENTARY MATERIALS/SUPPLEMENTARY_MATERIALS.pdf
