# Supplementary material for: Integrating Conformational Dynamics and Perturbation-Based Network Modeling for Mutational Profiling of Binding and Allostery in the SARS-CoV-2 Spike Variant Complexes with Antibodies: Balancing Local and Global Determinants of Mutational Escape Mechanisms
Source: Biomolecules. 2022 Jul 10;12(7):964. doi: 10.3390/biom12070964 (PMC9313167; doi:10.3390/biom12070964)
Supplement: Supplementary file 1 [file biomolecules-12-00964-s001.zip › biomolecules-1799882-supplementary/SUPPLEMENTARY MATERIALS/README.md]

# README #


Python 2.7 with required packages MDtraj, cython, numpy

Calculation of pairwise distance fluctuations (f) in the ligand binding domain dimer. f = sqrt(<d^2> - <d>^2), where d is the pairwise distance between Calpha atoms and <> is the ensemble average.


These scripts require mdtraj, matplotlib and cython modules

pip install cython, matplotlib, mdtraj


After that, compile distance.pyx script executing the following in your working directory:

python setup.py build_ext --inplace

Then you will generate a distance.so library to be uploaded by the script distance_matrix.py. You can change the trajectory and pdb reference file for each mutant or wild type trajectory.

python distance_matrix.py

the following script generates a heatmap plot using data from two separate trajectories (arguments-> first: upper_diagonal, second: lower diagonal):

python plot_distance_2d.py $WT_DIR/distance_matrix.dat $MUTANT_DIR/distance_matrix.dat 
