# Supplementary material for: Integrating Conformational Dynamics and Perturbation-Based Network Modeling for Mutational Profiling of Binding and Allostery in the SARS-CoV-2 Spike Variant Complexes with Antibodies: Balancing Local and Global Determinants of Mutational Escape Mechanisms
Source: Biomolecules. 2022 Jul 10;12(7):964. doi: 10.3390/biom12070964 (PMC9313167; doi:10.3390/biom12070964)
Supplement: Supplementary file 1 [file biomolecules-12-00964-s001.zip › biomolecules-1799882-supplementary/SUPPLEMENTARY MATERIALS/setup.py]

from distutils.core import setup
from Cython.Build import cythonize
import numpy

setup(
    ext_modules=cythonize("distance.pyx"),
    include_dirs=[numpy.get_include()]
)
